# Supplementary material for: Differential Modulation of Dendritic Cell Biology by Endogenous and Exogenous Aryl Hydrocarbon Receptor Ligands
Source: Int J Mol Sci. 2023 Apr 25;24(9):7801. doi: 10.3390/ijms24097801 (PMC10177790; doi:10.3390/ijms24097801)
Supplement: Supplementary file 1 [file ijms-24-07801-s001.zip]

Archive with 1 entries (1 files):
- ijms-2345760-supplementary.pdf
